# Supplementary material for: A new species of Monstrilla (Copepoda, Monstrilloida) from the plankton of a large coastal system of the northwestern Caribbean with a key to species
Source: Zookeys. 2019 Sep 25;876:111–23. doi: 10.3897/zookeys.876.38400 (PMC6775172; doi:10.3897/zookeys.876.38400)
Supplement: XML Treatment for Monstrilla chetumalensis [file zookeys.876.38400-treatment1.xml]

<!DOCTYPE tp:taxon-treatment
  PUBLIC "-//TaxonX//DTD Taxonomic Treatment Publishing DTD v0 20100105//EN" "tax-treatment-NSO.dtd">
<tp:taxon-treatment xmlns:tp="http://www.plazi.org/taxpub"><tp:treatment-meta><kwd-group><label>Taxon classification</label><kwd><named-content xmlns:xlink="http://www.w3.org/1999/xlink" content-type="kingdom">Animalia</named-content></kwd><kwd><named-content xmlns:xlink="http://www.w3.org/1999/xlink" content-type="order">Monstrilloida</named-content></kwd><kwd><named-content xmlns:xlink="http://www.w3.org/1999/xlink" content-type="family">Monstrillidae</named-content></kwd></kwd-group><mixed-citation publication-type="journal"><person-group><name><surname>Suárez-Morales</surname><given-names>Eduardo</given-names></name><name><surname>Castellanos-Osorio</surname><given-names>Iván A.</given-names></name></person-group><article-title>A new species of <italic><tp:taxon-name><tp:taxon-name-part taxon-name-part-type="genus" reg="Monstrilla">Monstrilla</tp:taxon-name-part></tp:taxon-name></italic> (<tp:taxon-name><tp:taxon-name-part taxon-name-part-type="subclass">Copepoda</tp:taxon-name-part></tp:taxon-name>, <tp:taxon-name><tp:taxon-name-part taxon-name-part-type="order">Monstrilloida</tp:taxon-name-part></tp:taxon-name>) from the plankton of a large coastal system of the northwestern Caribbean with a key to species</article-title><source>Zookeys</source><day>25</day><month>9</month><year>2019</year><volume>876</volume><fpage>111</fpage><lpage>123</lpage><pub-id pub-id-type="doi">10.3897/zookeys.876.38400</pub-id></mixed-citation></tp:treatment-meta><tp:nomenclature><tp:taxon-name><object-id xmlns:xlink="http://www.w3.org/1999/xlink" content-type="arpha" xlink:type="simple">DDC7875C-526E-52B6-8D86-F21DE274EA89</object-id>
              <tp:taxon-name-part taxon-name-part-type="genus" reg="Monstrilla">Monstrilla</tp:taxon-name-part>
              <tp:taxon-name-part taxon-name-part-type="species" reg="chetumalensis">chetumalensis</tp:taxon-name-part>
              <object-id xmlns:xlink="http://www.w3.org/1999/xlink" content-type="zoobank" xlink:type="simple">http://zoobank.org/87550E34-4F19-465A-BBDF-42BD18CF4C1D</object-id>
            </tp:taxon-name><tp:taxon-status xmlns:xlink="http://www.w3.org/1999/xlink" xlink:type="simple">sp. nov.</tp:taxon-status><xref ref-type="fig" rid="F2">Figures 2</xref><xref ref-type="fig" rid="F3">, 3</xref><xref ref-type="fig" rid="F4">, 4</xref><xref ref-type="table" rid="T1">, Table 1</xref></tp:nomenclature><tp:treatment-sec sec-type="material" id="SECID0EIFAC"><title>Material examined.</title><p>Holotype adult male (ECO-CH-Z-10330), Chetumal Bay, near Mexico-Belize international border (<named-content xmlns:xlink="http://www.w3.org/1999/xlink" content-type="dwc:verbatimCoordinates" xlink:type="simple"><named-content content-type="geo-json" specific-use="{&#34;type&#34;:&#34;Point&#34;,&#34;coordinates&#34;:[-88.066667,18.448333]}" id="NCID0ERFAC" xlink:type="simple">18°26'54"N; 88°04'00"W</named-content></named-content>) on 27 July 1997 by I. Castellanos-Osorio. Specimen partially dissected, cephalothorax and urosome in a vial, ethanol-preserved. Appendages including antennules and legs 1–4 mounted on semi-permanent slide with glycerine, sealed with acrylic varnish.</p></tp:treatment-sec><tp:treatment-sec sec-type="etymology" id="SECID0EWFAC"><title>Etymology.</title><p>The epithet of the new species is a toponym that refers to Chetumal Bay, the type locality of this species.</p></tp:treatment-sec><tp:treatment-sec sec-type="diagnosis" id="SECID0E2FAC"><title>Diagnosis.</title><p>Small-sized male <italic><tp:taxon-name><tp:taxon-name-part taxon-name-part-type="genus" reg="Monstrilla">Monstrilla</tp:taxon-name-part></tp:taxon-name></italic> (0.73 mm), with body divided in relatively short, robust prosome, pedigerous somites 2–4 tapering posteriorly, and slender urosome. Cephalothorax with low, rounded medial rostral projection, with both dorsal and ventral cuticular ornamentation. Antennule 5-segmented geniculate antennules. Geniculation between segments 4 and 5. Fifth pedigerous somite separated from preceding somite. Posterolateral margins produced and partially overlapping succeeding somite, visible in lateral and dorsal views. Somite with two small rounded ventral processes visible in lateral view. Legs 1–4 with outer sea on basis; exopods and endopods 3-segmented. Leg 5 absent. Genital somite with dorsal field of transverse striations; ventral genital complex represented by short shaft with distal laterally diverging lappets with rugose anterior surface, branches with dorsally directed apical spiniform processes, probably representing opercular flaps; lappets connected medially by dentate margin. Caudal rami with four subequally long caudal setae.</p></tp:treatment-sec><tp:treatment-sec sec-type="description" id="SECID0EIGAC"><title>Description of adult male holotype.</title><p>Body shape and tagmosis as usual in male <italic><tp:taxon-name><tp:taxon-name-part taxon-name-part-type="genus" reg="Monstrilla">Monstrilla</tp:taxon-name-part></tp:taxon-name></italic> (<xref ref-type="bibr" rid="B8">Huys and Boxshall 1991</xref>; <xref ref-type="bibr" rid="B24">Suárez-Morales 1993</xref>, <xref ref-type="bibr" rid="B22">1996</xref>, <xref ref-type="bibr" rid="B24">2003</xref>) (Fig. <xref ref-type="fig" rid="F2">2A, B</xref>). Total body length of holotype individual 0.69 mm, measured from anterior end of cephalothorax to posterior margin of anal somite. Cephalothorax representing 47.5% of total body length. Succeeding pedigerous somites 2–4 each with pair of biramous swimming legs; pedigerous somites 2–4 combined accounting for 31% of total body length in dorsal view. Cephalic region wide, bilaterally protuberant in dorsal view, narrower than cephalothorax; outer margin of cephalic protuberances corrugate. Pair of small dorsal pit setae present between antennulary bases; ventral anterior surface also with two pit setae (1, 2 in Figs <xref ref-type="fig" rid="F2">2A</xref>, <xref ref-type="fig" rid="F3">3A</xref>, respectively). Forehead moderately produced, weakly rounded, with coarsely rugose anterior margin and field of transverse striations on dorsal anterior surface; no other cephalic ornamentation discernible on dorsal anterior surface (Fig. <xref ref-type="fig" rid="F2">2A</xref>). Cephalothorax robust, 0.36 mm long, representing 47.5% of total body length; dorsal surface with scattered dorsal pores (Fig. <xref ref-type="fig" rid="F2">2A</xref>). Midventral oral papilla moderately protuberant (Fig. <xref ref-type="fig" rid="F2">2B</xref>), located at about proximal 1/3 (0.31) along ventral surface of cephalothorax. Pair of relatively small lateral pigment cups moderately developed, separated by length of less than one eye diameter, weakly pigmented; ventral cup slightly larger than lateral cups. Preoral ventral surface with low, wide-based rounded process protruding between antennulary bases (arrowed in Fig. <xref ref-type="fig" rid="F2">2B</xref>); nipple-like cuticular processes surrounded by striated surface (Fig. <xref ref-type="fig" rid="F3">3A</xref>).</p><fig id="F2" position="float" orientation="portrait"><object-id xmlns:xlink="http://www.w3.org/1999/xlink" content-type="doi" xlink:type="simple">10.3897/zookeys.876.38400.figure2</object-id><object-id xmlns:xlink="http://www.w3.org/1999/xlink" content-type="arpha" xlink:type="simple">AA9A3846-7B76-502B-9E7C-8E74DFE84F90</object-id><label>Figure 2.</label><caption><p><italic><tp:taxon-name><tp:taxon-name-part taxon-name-part-type="genus" reg="Monstrilla">Monstrilla</tp:taxon-name-part> <tp:taxon-name-part taxon-name-part-type="species" reg="chetumalensis">chetumalensis</tp:taxon-name-part></tp:taxon-name></italic> sp. nov., male holotype <bold>A</bold> habitus dorsal view <bold>B</bold> habitus lateral view, arrow indicates medial ventral protuberance <bold>C</bold> urosome ventral view; arrow indicates ventral globular processes on fifth pedigerous somite <bold>D</bold> urosome lateral view; arrow indicates ventral globular processes on fifth pedigerous somite <bold>E</bold> genital complex with lappets, ventral view. Scale bars: 100 μm. (<bold>A–C</bold>)</p></caption><graphic xmlns:xlink="http://www.w3.org/1999/xlink" xlink:href="zookeys-876-111-g002.jpg" position="float" orientation="portrait" xlink:type="simple" id="oo_342132.jpg"><uri content-type="original_file" xlink:type="simple">https://binary.pensoft.net/fig/342132</uri></graphic></fig><fig id="F3" position="float" orientation="portrait"><object-id xmlns:xlink="http://www.w3.org/1999/xlink" content-type="doi" xlink:type="simple">10.3897/zookeys.876.38400.figure3</object-id><object-id xmlns:xlink="http://www.w3.org/1999/xlink" content-type="arpha" xlink:type="simple">571D3C4D-44AB-5706-A459-587375D70C93</object-id><label>Figure 3.</label><caption><p><italic><tp:taxon-name><tp:taxon-name-part taxon-name-part-type="genus" reg="Monstrilla">Monstrilla</tp:taxon-name-part> <tp:taxon-name-part taxon-name-part-type="species" reg="chetumalensis">chetumalensis</tp:taxon-name-part></tp:taxon-name></italic> sp. nov., male holotype (<bold>A–E, C</bold>) <bold>A</bold> anterior part of cephalosome ventral view; arrow indicates nipple-like processes; s = sensilla <bold>B</bold> antennule segments 1–4 in dorsal view showing setal elements (sensu <xref ref-type="bibr" rid="B6">Grygier and Ohtsuka 1995</xref>) <bold>C</bold> fifth antennulary segment with setal elements (sensu <xref ref-type="bibr" rid="B9">Huys et al. 2007</xref>) <bold>D</bold> urosome lateral view <bold>E</bold> genital complex with lappets ventral view. Scale bars: 200 μm (<bold>A, B</bold>), 100 μm (<bold>C, D</bold>), 50 μm (<bold>E</bold>).</p></caption><graphic xmlns:xlink="http://www.w3.org/1999/xlink" xlink:href="zookeys-876-111-g003.jpg" position="float" orientation="portrait" xlink:type="simple" id="oo_342133.jpg"><uri content-type="original_file" xlink:type="simple">https://binary.pensoft.net/fig/342133</uri></graphic></fig><table-wrap id="T1" position="float" orientation="portrait"><label>Table 1.</label><caption><p>Armature of legs 1–4 including basis, exopods, and endopods. (Roman numerals indicate spiniform elements, Arabic numbers indicate setiform elements, set from inner to outer positions).</p></caption><table id="TID0EDIAG" rules="all"><tbody><tr><td rowspan="1" colspan="1"/><td rowspan="1" colspan="1">
                      <bold>Basis</bold>
                    </td><td rowspan="1" colspan="1">
                      <bold>Exopod</bold>
                    </td><td rowspan="1" colspan="1">
                      <bold>Endopod</bold>
                    </td></tr><tr><td rowspan="1" colspan="1">Leg 1</td><td rowspan="1" colspan="1">1-0</td><td rowspan="1" colspan="1">0–I;0–1;2,2,I</td><td rowspan="1" colspan="1">1-0;1-0;2,2,I</td></tr><tr><td rowspan="1" colspan="1">Legs 2–4</td><td rowspan="1" colspan="1">1-0</td><td rowspan="1" colspan="1">0–I ;1-0;2,2,1, I</td><td rowspan="1" colspan="1">1-0;1-0; 2,2,1, I</td></tr></tbody></table></table-wrap><p>Antennule relatively robust (Fig. <xref ref-type="fig" rid="F3">3B</xref>), 5-segmented; length = 0.53 mm, representing 38% of total body length, and 75% of cephalothorax length, with segments 1–4 separated by complete sutures. Intersegmental division between segments 3 and 4 lacking suture, division marked by constriction; segment 4 being longest: geniculation between segments 4 and 5 (Fig. <xref ref-type="fig" rid="F3">3B</xref>). Armature, using terminology of <xref ref-type="bibr" rid="B6">Grygier and Ohtsuka (1995)</xref> for female monstrilloid antennular armature of segments 1–4 complemented with nomenclature by <xref ref-type="bibr" rid="B9">Huys et al. (2007)</xref> for elements on male fifth antennule segment, antennulary segment (1) element 1 present on first; element setiform, setulated, distinctively long, reaching well beyond distal margin of second segment. (2) elements 2d<sub>1, 2</sub>, 2v<sub>1–3</sub>, and IId expressed on second segment. (3) third segment with elements 3, IIId, and IIIv with setal element 3 setiform, pinnate, remarkably long, reaching beyond proximal half of succeeding fourth segment. (4) Segment four bearing normally developed elements 4d<sub>1, 2</sub> and 4v<sub>1–3</sub> as well as setae IVd, IVm, and IVv; elements of group 4v<sub>1–3</sub> short, spiniform, except for long, setiform, spinulose element 4v<sub>3</sub>. Slender aesthetasc 4aes in ventral position. (5) terminal segment armed as follows (sensu <xref ref-type="bibr" rid="B9">Huys et al. 2007</xref>): elements 1–7 present on anterior margin, with three branched setal elements A–C (Fig. <xref ref-type="fig" rid="F3">3C</xref>); segment with small apical aesthetasc (element 2 in Fig. <xref ref-type="fig" rid="F3">3C</xref>). Terminal segment lacking unusual features or ornamentation (Fig. <xref ref-type="fig" rid="F3">3C</xref>).</p><p>Legs 1–4 with smooth intercoxal sclerites of rectangular, smooth. Bases with straight inner margins; outer basal setal sparsely setulose on legs 1–4; on leg 3, outer basal seta about twice as long as and slightly thicker than in other legs. Endopods and exopods of triarticulated, outer margins of exopods smooth. All elements setiform and biserially plumose except for outer spines on first segments and outer apical spiniform seta on third exopodal segments displaying and third exopodal segments displaying sparsely spinulose inner margin and smooth outer margin (Fig. <xref ref-type="fig" rid="F4">4A–D</xref>). Armature of legs 1–4 as:</p><fig id="F4" position="float" orientation="portrait"><object-id xmlns:xlink="http://www.w3.org/1999/xlink" content-type="doi" xlink:type="simple">10.3897/zookeys.876.38400.figure4</object-id><object-id xmlns:xlink="http://www.w3.org/1999/xlink" content-type="arpha" xlink:type="simple">23C236C1-508C-5141-8C79-32400F235CDB</object-id><label>Figure 4.</label><caption><p><italic><tp:taxon-name><tp:taxon-name-part taxon-name-part-type="genus" reg="Monstrilla">Monstrilla</tp:taxon-name-part> <tp:taxon-name-part taxon-name-part-type="species" reg="chetumalensis">chetumalensis</tp:taxon-name-part></tp:taxon-name></italic> sp. nov., male holotype <bold>A</bold> leg 1 <bold>B</bold> leg 2 <bold>C</bold> leg 3 <bold>D</bold> leg 4. Scale bars: 100 μm.</p></caption><graphic xmlns:xlink="http://www.w3.org/1999/xlink" xlink:href="zookeys-876-111-g004.jpg" position="float" orientation="portrait" xlink:type="simple" id="oo_342134.jpg"><uri content-type="original_file" xlink:type="simple">https://binary.pensoft.net/fig/342134</uri></graphic></fig><p>Urosome consisting of fifth pedigerous, genital somite (carrying genital complex), two short, free postgenital somites divided by incomplete dorsal suture, and short anal somite (Fig. <xref ref-type="fig" rid="F2">2B–D</xref>). Fifth pedigerous somite with ventrally produced proximal half; dorsal surface smooth. Distal half of fifth pedigerous somite with pair of small medial rounded processes visible in lateral view (arrowed in Fig. <xref ref-type="fig" rid="F2">2C, D</xref>). Posterolateral margins of fifth pedigerous somite produced, partially overlapping succeeding genital somite both dorsally and laterally (“ple” in Fig. <xref ref-type="fig" rid="F2">2A</xref>, arrow in Fig. <xref ref-type="fig" rid="F2">2B</xref>). Genital somite slightly shorter than fifth pedigerous somite; genital complex of type I (<xref ref-type="bibr" rid="B31">Suárez-Morales and McKinnon 2014</xref>), represented by short, robust ventrally expanded shaft; complex with short, widely divergent lappets tapering distally into apical subtriangular opercular process (Fig. <xref ref-type="fig" rid="F2">2C–E</xref>). Lappets with rugose anterior surface, branches connected medially by wide dentate margin. Anal somite 1.3 times as long as genital somite. Caudal rami subquadrate, approximately 1.1 times as long as wide and about 0.7 times as long as anal somite. Each ramus armed with four subequally long caudal setae (Fig. <xref ref-type="fig" rid="F2">2A</xref>).</p></tp:treatment-sec><tp:treatment-sec sec-type="remarks" id="SECID0EGAAE"><title>Remarks.</title><p>The new species differs from the males of other known congeners in several respects. Firstly, there are only a few other male <italic><tp:taxon-name><tp:taxon-name-part taxon-name-part-type="genus" reg="Monstrilla">Monstrilla</tp:taxon-name-part></tp:taxon-name></italic> with divergent genital lappets that point backwards and end in a subtriangular or spiniform opercular process. The male of <italic><tp:taxon-name><tp:taxon-name-part taxon-name-part-type="genus" reg="Monstrilla">Monstrilla</tp:taxon-name-part> <tp:taxon-name-part taxon-name-part-type="species" reg="chetumalensis">chetumalensis</tp:taxon-name-part></tp:taxon-name></italic> sp. nov. most closely resembles the Indian species <italic><tp:taxon-name><tp:taxon-name-part taxon-name-part-type="genus" reg="Monstrilla">Monstrilla</tp:taxon-name-part> <tp:taxon-name-part taxon-name-part-type="species" reg="lata">lata</tp:taxon-name-part></tp:taxon-name></italic> Desai &amp; Bal, 1962. Both have similar body proportions, cephalothorax ornamentation, and paired, divergent genital lappets, each with a short distal opercular structure. However, in <italic><tp:taxon-name><tp:taxon-name-part taxon-name-part-type="genus" reg="Monstrilla">M.</tp:taxon-name-part> <tp:taxon-name-part taxon-name-part-type="species" reg="chetumalensis">chetumalensis</tp:taxon-name-part></tp:taxon-name></italic>, the lappets are strongly curved and have an inverted U-shape (<xref ref-type="bibr" rid="B2">Desai and Bal 1962</xref>, figs 4, 5). Moreover, the antennulary armature differs strongly between these two species, particularly in the size and number of setal elements of segments 1–4 (<xref ref-type="bibr" rid="B2">Desai and Bal 1962</xref>: fig.3). In addition, <italic><tp:taxon-name><tp:taxon-name-part taxon-name-part-type="genus" reg="Monstrilla">M.</tp:taxon-name-part> <tp:taxon-name-part taxon-name-part-type="species" reg="lata">lata</tp:taxon-name-part></tp:taxon-name></italic> has six caudal setae (<xref ref-type="bibr" rid="B2">Desai and Bal 1962</xref>: fig. 5) vs four in the new species (Fig. <xref ref-type="fig" rid="F2">2A</xref>). In <italic><tp:taxon-name><tp:taxon-name-part taxon-name-part-type="genus" reg="Monstrilla">M.</tp:taxon-name-part> <tp:taxon-name-part taxon-name-part-type="species" reg="lata">lata</tp:taxon-name-part></tp:taxon-name></italic> the fifth pedigerous somite has a weak concavity in its proximal half (<xref ref-type="bibr" rid="B2">Desai and Bal 1962</xref>: fig.4), whereas the same structure is ventrally produced in <italic><tp:taxon-name><tp:taxon-name-part taxon-name-part-type="genus" reg="Monstrilla">M.</tp:taxon-name-part> <tp:taxon-name-part taxon-name-part-type="species" reg="chetumalensis">chetumalensis</tp:taxon-name-part></tp:taxon-name></italic> (Fig. <xref ref-type="fig" rid="F2">2D</xref>). The genital complex of the new species shares some features with <italic><tp:taxon-name><tp:taxon-name-part taxon-name-part-type="genus" reg="Monstrilla">M.</tp:taxon-name-part> <tp:taxon-name-part taxon-name-part-type="species" reg="papilliremis">papilliremis</tp:taxon-name-part></tp:taxon-name></italic> Isaac, 1975 from South Africa. Both have divergent lappets with distal subtriangular opercular structures pointing backwards (<xref ref-type="bibr" rid="B10">Isaac 1975</xref>); however, in <italic><tp:taxon-name><tp:taxon-name-part taxon-name-part-type="genus" reg="Monstrilla">M.</tp:taxon-name-part> <tp:taxon-name-part taxon-name-part-type="species" reg="papilliremis">papilliremis</tp:taxon-name-part></tp:taxon-name></italic>, the lappets are medially connected by a smooth margin with a medial notch and also have an inverted U-shape, thus diverging from the conditions observed in the genital complex of <italic><tp:taxon-name><tp:taxon-name-part taxon-name-part-type="genus" reg="Monstrilla">M.</tp:taxon-name-part> <tp:taxon-name-part taxon-name-part-type="species" reg="chetumalensis">chetumalensis</tp:taxon-name-part></tp:taxon-name></italic>. In two other well-known species of the genus, <italic><tp:taxon-name><tp:taxon-name-part taxon-name-part-type="genus" reg="Monstrilla">M.</tp:taxon-name-part> <tp:taxon-name-part taxon-name-part-type="species" reg="longicornis">longicornis</tp:taxon-name-part></tp:taxon-name></italic> Thompson, 1890 and <italic><tp:taxon-name><tp:taxon-name-part taxon-name-part-type="genus" reg="Monstrilla">M.</tp:taxon-name-part> <tp:taxon-name-part taxon-name-part-type="species" reg="longiremis">longiremis</tp:taxon-name-part></tp:taxon-name></italic> Giesbrecht, 1893, the genital lappets are also divergent, connected medially by a smooth, straight margin (<xref ref-type="bibr" rid="B17">Sars 1921</xref>; <xref ref-type="bibr" rid="B8">Huys and Boxshall 1991</xref>; <xref ref-type="bibr" rid="B25">Suárez-Morales 2010</xref>) and thus diverging from the dentate condition observed in <italic><tp:taxon-name><tp:taxon-name-part taxon-name-part-type="genus" reg="Monstrilla">M.</tp:taxon-name-part> <tp:taxon-name-part taxon-name-part-type="species" reg="chetumalensis">chetumalensis</tp:taxon-name-part></tp:taxon-name></italic> sp. nov. In addition, both <italic><tp:taxon-name><tp:taxon-name-part taxon-name-part-type="genus" reg="Monstrilla">M.</tp:taxon-name-part> <tp:taxon-name-part taxon-name-part-type="species" reg="longicornis">longicornis</tp:taxon-name-part></tp:taxon-name></italic> and <italic><tp:taxon-name><tp:taxon-name-part taxon-name-part-type="genus" reg="Monstrilla">M.</tp:taxon-name-part> <tp:taxon-name-part taxon-name-part-type="species" reg="longiremis">longiremis</tp:taxon-name-part></tp:taxon-name></italic> have a 1-segmented leg 5 (see <xref ref-type="bibr" rid="B17">Sars 1921</xref>; <xref ref-type="bibr" rid="B25">Suárez-Morales 2010</xref>), which is absent in the new species. Backwardly directed genital lappets, as those observed in <italic><tp:taxon-name><tp:taxon-name-part taxon-name-part-type="genus" reg="Monstrilla">M.</tp:taxon-name-part> <tp:taxon-name-part taxon-name-part-type="species" reg="chetumalensis">chetumalensis</tp:taxon-name-part></tp:taxon-name></italic> sp. nov., were reported in male <italic><tp:taxon-name><tp:taxon-name-part taxon-name-part-type="genus" reg="Monstrilla">M.</tp:taxon-name-part> <tp:taxon-name-part taxon-name-part-type="species" reg="longicornis">longicornis</tp:taxon-name-part></tp:taxon-name></italic> by <xref ref-type="bibr" rid="B8">Huys and Boxshall (1991)</xref> and also in male <italic><tp:taxon-name><tp:taxon-name-part taxon-name-part-type="genus" reg="Monstrilla">M.</tp:taxon-name-part> <tp:taxon-name-part taxon-name-part-type="species" reg="longiremis">longiremis</tp:taxon-name-part></tp:taxon-name></italic> by <xref ref-type="bibr" rid="B25">Suárez-Morales (2010)</xref>. Secondly, the presence of small rounded ventral processes on the fifth pedigerous somite have been reported previously only in the Caribbean <italic><tp:taxon-name><tp:taxon-name-part taxon-name-part-type="genus" reg="Monstrilla">M.</tp:taxon-name-part> <tp:taxon-name-part taxon-name-part-type="species" reg="marioi">marioi</tp:taxon-name-part></tp:taxon-name></italic> Suárez-Morales, 2003 (<xref ref-type="bibr" rid="B24">Suárez-Morales 2003</xref>: fig. 4), but in this species the process involves three small lobes (<xref ref-type="bibr" rid="B24">Suárez-Morales 2003</xref>: fig. 4) instead of two observed in <italic><tp:taxon-name><tp:taxon-name-part taxon-name-part-type="genus" reg="Monstrilla">M.</tp:taxon-name-part> <tp:taxon-name-part taxon-name-part-type="species" reg="chetumalensis">chetumalensis</tp:taxon-name-part></tp:taxon-name></italic> sp. nov. (Fig. <xref ref-type="fig" rid="F2">2D</xref>). The distinctive characters observed in our male specimen appear to be enough evidence to support its assignment as a new species.</p><p>Also, we considered the resemblance of the described male with males of the recently described genus <italic><tp:taxon-name><tp:taxon-name-part taxon-name-part-type="genus" reg="Caromiobenella">Caromiobenella</tp:taxon-name-part></tp:taxon-name></italic> Jeon, Lee &amp; Soh, 2018, which is known from males only. It has been recognized (<xref ref-type="bibr" rid="B7">Grygier and Ohtsuka 2008</xref>) that the type species of <italic><tp:taxon-name><tp:taxon-name-part taxon-name-part-type="genus" reg="Monstrilla">Monstrilla</tp:taxon-name-part></tp:taxon-name></italic>, <italic><tp:taxon-name><tp:taxon-name-part taxon-name-part-type="genus" reg="Monstrilla">M.</tp:taxon-name-part> <tp:taxon-name-part taxon-name-part-type="species" reg="viridis">viridis</tp:taxon-name-part></tp:taxon-name></italic> Dana, 1849 should be redescribed from a neotype in order to clearly define the genus delimitation and clarify the status of related genera. Morphological comparison shows that <italic><tp:taxon-name><tp:taxon-name-part taxon-name-part-type="genus" reg="Monstrilla">M.</tp:taxon-name-part> <tp:taxon-name-part taxon-name-part-type="species" reg="chetumalensis">chetumalensis</tp:taxon-name-part></tp:taxon-name></italic> sp. nov. is assignable to <italic><tp:taxon-name><tp:taxon-name-part taxon-name-part-type="genus" reg="Monstrilla">Monstrilla</tp:taxon-name-part></tp:taxon-name></italic>, as it clearly diverges from <italic><tp:taxon-name><tp:taxon-name-part taxon-name-part-type="genus" reg="Caromiobenella">Caromiobenella</tp:taxon-name-part></tp:taxon-name></italic> in the following characters:</p><p>In male <italic><tp:taxon-name><tp:taxon-name-part taxon-name-part-type="genus" reg="Caromiobenella">Caromiobenella</tp:taxon-name-part></tp:taxon-name></italic> branched antennulary setae are absent from the fifth antennulary segment (<xref ref-type="bibr" rid="B12">Jeon et al. 2018</xref>: fig. 2C), but in the new species setae A and B of thee fifth antennulary segment are branched (Fig. <xref ref-type="fig" rid="F3">3C</xref>). The cephalothoracic ornamentation in <italic><tp:taxon-name><tp:taxon-name-part taxon-name-part-type="genus" reg="Caromiobenella">Caromiobenella</tp:taxon-name-part></tp:taxon-name></italic> spp. includes two pairs of large dorsal crater-like depressions and pitted sensilla (<xref ref-type="bibr" rid="B12">Jeon et al. 2018</xref>: fig. 1A); these structures are absent in <italic><tp:taxon-name><tp:taxon-name-part taxon-name-part-type="genus" reg="Monstrilla">M.</tp:taxon-name-part> <tp:taxon-name-part taxon-name-part-type="species" reg="chetumalensis">chetumalensis</tp:taxon-name-part></tp:taxon-name></italic> in which the cephalothoracic ornamentation is represented mostly by a conspicuous pattern of striations on its ventral surface and a few scattered dorsal pores (Fig. <xref ref-type="fig" rid="F2">2A, B</xref>). In addition, the two outermost setae on the third exopodal segments of legs 1–4 are serrate along the outer margin and smooth along the inner margin in <italic><tp:taxon-name><tp:taxon-name-part taxon-name-part-type="genus" reg="Caromiobenella">Caromiobenella</tp:taxon-name-part></tp:taxon-name></italic> (<xref ref-type="bibr" rid="B12">Jeon et al. 2018</xref>: fig. 3C–E). In <italic><tp:taxon-name><tp:taxon-name-part taxon-name-part-type="genus" reg="Monstrilla">M.</tp:taxon-name-part> <tp:taxon-name-part taxon-name-part-type="species" reg="chetumalensis">chetumalensis</tp:taxon-name-part></tp:taxon-name></italic> a distinct condition was observed: these exopodal setae are either smooth or serrate along the inner margin (Fig. <xref ref-type="fig" rid="F4">4A–D</xref>). Also, species of <italic><tp:taxon-name><tp:taxon-name-part taxon-name-part-type="genus" reg="Caromiobenella">Caromiobenella</tp:taxon-name-part></tp:taxon-name></italic> have five or six caudal setae (<xref ref-type="bibr" rid="B12">Jeon et al. 2018</xref>), whereas only four caudal seta are present in the new species (Fig. <xref ref-type="fig" rid="F2">2A</xref>). According to <xref ref-type="bibr" rid="B12">Jeon et al. (2018)</xref>, the presence of a type 3 male antennule (see <xref ref-type="bibr" rid="B8">Huys and Boxshall 1991</xref>; <xref ref-type="bibr" rid="B26">Suárez-Morales 2011</xref>), with a modified fifth segment bearing distal transverse serrate ridges on the inner distal margin, is a diagnostic character to species of <italic><tp:taxon-name><tp:taxon-name-part taxon-name-part-type="genus" reg="Caromiobenella">Caromiobenella</tp:taxon-name-part></tp:taxon-name></italic>. The new species has an unmodified (type I) antennule. In <italic><tp:taxon-name><tp:taxon-name-part taxon-name-part-type="genus" reg="Caromiobenella">Caromiobenella</tp:taxon-name-part></tp:taxon-name></italic> the genital complex is represented by a robust shaft and short, subtriangular non-divergent distal lappets with a medial smooth protrusion (<xref ref-type="bibr" rid="B12">Jeon et al. 2018</xref>: fig.7C) and paired medial opercular flaps. In <italic><tp:taxon-name><tp:taxon-name-part taxon-name-part-type="genus" reg="Monstrilla">M.</tp:taxon-name-part> <tp:taxon-name-part taxon-name-part-type="species" reg="chetumalensis">chetumalensis</tp:taxon-name-part></tp:taxon-name></italic> the genital complex is also robust and short, but lappets are strongly divergent and are medially joined by a dentate margin. No such medial opercular flaps were observed in the new species; these are probably represented by the terminal structures on the tip of each lappet.</p><p>Currently, the are eight species of <italic><tp:taxon-name><tp:taxon-name-part taxon-name-part-type="genus" reg="Monstrilla">Monstrilla</tp:taxon-name-part></tp:taxon-name></italic> recorded from different coastal or reef areas of the Mexican Caribbean: <italic><tp:taxon-name><tp:taxon-name-part taxon-name-part-type="genus" reg="Monstrilla">M.</tp:taxon-name-part> <tp:taxon-name-part taxon-name-part-type="species" reg="reidae">reidae</tp:taxon-name-part></tp:taxon-name></italic> Suárez-Morales, 1993a (male) from Bahia de la Ascensión, <italic><tp:taxon-name><tp:taxon-name-part taxon-name-part-type="genus" reg="Monstrilla">M.</tp:taxon-name-part> <tp:taxon-name-part taxon-name-part-type="species" reg="mariaeugeniae">mariaeugeniae</tp:taxon-name-part></tp:taxon-name></italic> Suárez-Morales and Islas-Landeros, 1993 (female) from off Puerto Morelos reef zone, <italic><tp:taxon-name><tp:taxon-name-part taxon-name-part-type="genus" reg="Monstrilla">M.</tp:taxon-name-part> <tp:taxon-name-part taxon-name-part-type="species" reg="ciqroi">ciqroi</tp:taxon-name-part></tp:taxon-name></italic> (Suárez-Morals, 1993b) (female) from Bahia de la Ascension, <italic><tp:taxon-name><tp:taxon-name-part taxon-name-part-type="genus" reg="Monstrilla">M.</tp:taxon-name-part> <tp:taxon-name-part taxon-name-part-type="species" reg="barbata">barbata</tp:taxon-name-part></tp:taxon-name></italic> Suárez-Morales &amp; Gasca, 1992 (female) (see <xref ref-type="bibr" rid="B28">Suárez-Morales et al. 2006</xref>), <italic><tp:taxon-name><tp:taxon-name-part taxon-name-part-type="genus" reg="Monstrilla">M.</tp:taxon-name-part> <tp:taxon-name-part taxon-name-part-type="species" reg="elongata">elongata</tp:taxon-name-part></tp:taxon-name></italic> Suárez-Morales, 1994 (both sexes) (see <xref ref-type="bibr" rid="B22">Suárez-Morales 1996</xref>) from Puerto Morelos reef zone, <italic><tp:taxon-name><tp:taxon-name-part taxon-name-part-type="genus" reg="Monstrilla">M.</tp:taxon-name-part> <tp:taxon-name-part taxon-name-part-type="species" reg="globosa">globosa</tp:taxon-name-part></tp:taxon-name></italic> Suárez-Morales, 2003 (male) and <italic><tp:taxon-name><tp:taxon-name-part taxon-name-part-type="genus" reg="Monstrilla">M.</tp:taxon-name-part> <tp:taxon-name-part taxon-name-part-type="species" reg="marioi">marioi</tp:taxon-name-part></tp:taxon-name></italic> Suárez-Morales, 2003 (male), and <italic><tp:taxon-name><tp:taxon-name-part taxon-name-part-type="genus" reg="Monstrilla">M.</tp:taxon-name-part> <tp:taxon-name-part taxon-name-part-type="species" reg="rebis">rebis</tp:taxon-name-part></tp:taxon-name></italic> Suárez-Morales, 1993b (female) from Bahia de la Ascension (see <xref ref-type="bibr" rid="B29">Suárez-Morales and Gasca 1992</xref>; <xref ref-type="bibr" rid="B18">Suárez-Morales 1993a</xref>, <xref ref-type="bibr" rid="B19">1993b</xref>, <xref ref-type="bibr" rid="B22">1996</xref>, <xref ref-type="bibr" rid="B24">2003</xref>; <xref ref-type="bibr" rid="B30">Suárez-Morales and Islas-Landeros 1993</xref>; <xref ref-type="bibr" rid="B28">Suárez-Morales et al. 2006</xref>).</p></tp:treatment-sec><ref-list><ref id="B6"><mixed-citation xmlns:xlink="http://www.w3.org/1999/xlink" xlink:type="simple"><person-group><name name-style="western"><surname>Grygier</surname><given-names>MJ</given-names></name><name name-style="western"><surname>Ohtsuka</surname><given-names>S</given-names></name></person-group> (<year>1995</year>) <article-title>SEM observation of the nauplius of <italic><tp:taxon-name><tp:taxon-name-part taxon-name-part-type="genus">Monstrilla</tp:taxon-name-part> <tp:taxon-name-part taxon-name-part-type="species">hamatapex</tp:taxon-name-part></tp:taxon-name></italic>, new species, from Japan and an example of upgraded descriptive standards for monstrilloid copepods.</article-title><source>Journal of Crustacean Biology</source><volume>15</volume>: <fpage>703</fpage>–<lpage>719</lpage>. <ext-link xlink:type="simple" ext-link-type="doi" xlink:href="10.1163/193724095X00118">https://doi.org/10.1163/193724095X00118</ext-link></mixed-citation></ref><ref id="B9"><mixed-citation xmlns:xlink="http://www.w3.org/1999/xlink" xlink:type="simple"><person-group><name name-style="western"><surname>Huys</surname><given-names>R</given-names></name><name name-style="western"><surname>Llewellyn-Hughes</surname><given-names>J</given-names></name><name name-style="western"><surname>Conroy-Dalton</surname><given-names>S</given-names></name><name name-style="western"><surname>Olson</surname><given-names>PD</given-names></name><name name-style="western"><surname>Spinks</surname><given-names>JN</given-names></name><name name-style="western"><surname>Johnston</surname><given-names>DA</given-names></name></person-group> (<year>2007</year>) <article-title>Extraordinary host switching in siphonostomatoid copepods and the demise of the <tp:taxon-name><tp:taxon-name-part taxon-name-part-type="order">Monstrilloida</tp:taxon-name-part></tp:taxon-name>: integrating molecular data, ontogeny and antennulary morphology.</article-title><source>Molecular Phylogenetics and Evolution</source><volume>43</volume>: <fpage>368</fpage>–<lpage>378</lpage>. <ext-link xlink:type="simple" ext-link-type="doi" xlink:href="10.1016/j.ympev.2007.02.004">https://doi.org/10.1016/j.ympev.2007.02.004</ext-link></mixed-citation></ref><ref id="B8"><mixed-citation xmlns:xlink="http://www.w3.org/1999/xlink" xlink:type="simple"><person-group><name name-style="western"><surname>Huys</surname><given-names>R</given-names></name><name name-style="western"><surname>Boxshall</surname><given-names>GA</given-names></name></person-group> (<year>1991</year>) <source>Copepod Evolution.</source><publisher-name>The Ray Society</publisher-name>, <publisher-loc>London</publisher-loc>, <size units="page">468 pp</size>.</mixed-citation></ref><ref id="B24"><mixed-citation xmlns:xlink="http://www.w3.org/1999/xlink" xlink:type="simple"><person-group><name name-style="western"><surname>Suárez-Morales</surname><given-names>E</given-names></name></person-group> (<year>2003</year>) <article-title>Three species of monstrilloids (<tp:taxon-name><tp:taxon-name-part taxon-name-part-type="subclass">Copepoda</tp:taxon-name-part></tp:taxon-name>: <tp:taxon-name><tp:taxon-name-part taxon-name-part-type="order">Monstrilloida</tp:taxon-name-part></tp:taxon-name>) from Banco Chinchorro, Mexican Caribbean Sea.</article-title><source>Bulletin of Marine Science</source><volume>73</volume>: <fpage>63</fpage>–<lpage>76</lpage>.</mixed-citation></ref><ref id="B22"><mixed-citation xmlns:xlink="http://www.w3.org/1999/xlink" xlink:type="simple"><person-group><name name-style="western"><surname>Suárez-Morales</surname><given-names>E</given-names></name></person-group> (<year>1996</year>) <article-title>On a tropical subspecies of <italic><tp:taxon-name><tp:taxon-name-part taxon-name-part-type="genus">Monstrilla</tp:taxon-name-part> <tp:taxon-name-part taxon-name-part-type="species">wandelli</tp:taxon-name-part></tp:taxon-name></italic> (<tp:taxon-name><tp:taxon-name-part taxon-name-part-type="subclass">Copepoda</tp:taxon-name-part></tp:taxon-name>: <tp:taxon-name><tp:taxon-name-part taxon-name-part-type="order">Monstrilloida</tp:taxon-name-part></tp:taxon-name>) from the Mexican coast of the Caribbean Sea.</article-title><source>Crustaceana</source><volume>69</volume>(<issue>1</issue>): <fpage>34</fpage>–<lpage>40</lpage>. <ext-link xlink:type="simple" ext-link-type="doi" xlink:href="10.1163/156854096X00042">https://doi.org/10.1163/156854096X00042</ext-link></mixed-citation></ref><ref id="B31"><mixed-citation xmlns:xlink="http://www.w3.org/1999/xlink" xlink:type="simple"><person-group><name name-style="western"><surname>Suárez-Morales</surname><given-names>E</given-names></name><name name-style="western"><surname>McKinnon</surname><given-names>AD</given-names></name></person-group> (<year>2014</year>) <article-title>The Australian <tp:taxon-name><tp:taxon-name-part taxon-name-part-type="order">Monstrilloida</tp:taxon-name-part></tp:taxon-name> (<tp:taxon-name><tp:taxon-name-part taxon-name-part-type="subphylum">Crustacea</tp:taxon-name-part></tp:taxon-name>: <tp:taxon-name><tp:taxon-name-part taxon-name-part-type="subclass">Copepoda</tp:taxon-name-part></tp:taxon-name>) I. <italic><tp:taxon-name><tp:taxon-name-part taxon-name-part-type="genus">Monstrillopsis</tp:taxon-name-part></tp:taxon-name></italic> Sars, <italic><tp:taxon-name><tp:taxon-name-part taxon-name-part-type="genus">Maemonstrilla</tp:taxon-name-part></tp:taxon-name></italic> Grygier &amp; Ohtsuka, and <italic><tp:taxon-name><tp:taxon-name-part taxon-name-part-type="genus">Australomonstrillopsis</tp:taxon-name-part></tp:taxon-name></italic> gen. nov.</article-title><source>Zootaxa</source><volume>3779</volume>(<issue>3</issue>): <fpage>301</fpage>–<lpage>340</lpage>. <ext-link xlink:type="simple" ext-link-type="doi" xlink:href="10.11646/zootaxa.3779.3.1">https://doi.org/10.11646/zootaxa.3779.3.1</ext-link></mixed-citation></ref><ref id="B2"><mixed-citation xmlns:xlink="http://www.w3.org/1999/xlink" xlink:type="simple"><person-group><name name-style="western"><surname>Desai</surname><given-names>HV</given-names></name><name name-style="western"><surname>Bal</surname><given-names>DV</given-names></name></person-group> (<year>1962</year>) <italic><tp:taxon-name><tp:taxon-name-part taxon-name-part-type="genus">Monstrilla</tp:taxon-name-part> <tp:taxon-name-part taxon-name-part-type="species">lata</tp:taxon-name-part></tp:taxon-name></italic>, a new species of monstrilloid copepod from Bombay plankton. Proceedings of the Indian Academy of Sciences 56B: 131–135.</mixed-citation></ref><ref id="B10"><mixed-citation xmlns:xlink="http://www.w3.org/1999/xlink" xlink:type="simple"><person-group><name name-style="western"><surname>Isaac</surname><given-names>MJ</given-names></name></person-group> (<year>1975</year>) <tp:taxon-name><tp:taxon-name-part taxon-name-part-type="subclass">Copepoda</tp:taxon-name-part></tp:taxon-name>, sub-order: <tp:taxon-name><tp:taxon-name-part taxon-name-part-type="order">Monstrilloida</tp:taxon-name-part></tp:taxon-name>. Fiches d’Identification du Zooplancton 144/145: 1–10.</mixed-citation></ref><ref id="B17"><mixed-citation xmlns:xlink="http://www.w3.org/1999/xlink" xlink:type="simple"><person-group><name name-style="western"><surname>Sars</surname><given-names>GO</given-names></name></person-group> (<year>1921</year>) <source>An Account of the <tp:taxon-name><tp:taxon-name-part taxon-name-part-type="subphylum">Crustacea</tp:taxon-name-part></tp:taxon-name> of Norway with Short Descriptions and Figures of All the Species. Vol. III. <tp:taxon-name><tp:taxon-name-part taxon-name-part-type="subclass">Copepoda</tp:taxon-name-part></tp:taxon-name><tp:taxon-name><tp:taxon-name-part taxon-name-part-type="order">Monstrilloida</tp:taxon-name-part></tp:taxon-name> &amp; <tp:taxon-name><tp:taxon-name-part taxon-name-part-type="order">Notodelphyoida</tp:taxon-name-part></tp:taxon-name>.</source><publisher-name>The Bergen Museum</publisher-name>, <publisher-loc>Bergen</publisher-loc>, <size units="page">91 pp</size>.</mixed-citation></ref><ref id="B25"><mixed-citation xmlns:xlink="http://www.w3.org/1999/xlink" xlink:type="simple"><person-group><name name-style="western"><surname>Suárez-Morales</surname><given-names>E</given-names></name></person-group> (<year>2010</year>) <article-title>On the taxonomic status of <italic><tp:taxon-name><tp:taxon-name-part taxon-name-part-type="genus">Monstrilla</tp:taxon-name-part> <tp:taxon-name-part taxon-name-part-type="species">leucopis</tp:taxon-name-part></tp:taxon-name></italic> Sars (<tp:taxon-name><tp:taxon-name-part taxon-name-part-type="subphylum">Crustacea</tp:taxon-name-part></tp:taxon-name>: <tp:taxon-name><tp:taxon-name-part taxon-name-part-type="subclass">Copepoda</tp:taxon-name-part></tp:taxon-name>: <tp:taxon-name><tp:taxon-name-part taxon-name-part-type="order">Monstrilloida</tp:taxon-name-part></tp:taxon-name>) from Norway, with comments on the male of <italic><tp:taxon-name><tp:taxon-name-part taxon-name-part-type="genus">M.</tp:taxon-name-part> <tp:taxon-name-part taxon-name-part-type="species">longiremis</tp:taxon-name-part></tp:taxon-name></italic> Giesbrecht.</article-title><source>Zootaxa</source><volume>2510</volume>: <fpage>55</fpage>–<lpage>67</lpage>. <ext-link xlink:type="simple" ext-link-type="doi" xlink:href="10.11646/zootaxa.2510.1.3">https://doi.org/10.11646/zootaxa.2510.1.3</ext-link></mixed-citation></ref><ref id="B7"><mixed-citation xmlns:xlink="http://www.w3.org/1999/xlink" xlink:type="simple"><person-group><name name-style="western"><surname>Grygier</surname><given-names>MJ</given-names></name><name name-style="western"><surname>Ohtsuka</surname><given-names>S</given-names></name></person-group> (<year>2008</year>) <article-title>A new genus of monstrilloid copepods (<tp:taxon-name><tp:taxon-name-part taxon-name-part-type="subphylum">Crustacea</tp:taxon-name-part></tp:taxon-name>) with anteriorly pointing ovigerous spines and related adaptations for subthoracic brooding.</article-title><source>Zoological Journal of the Linnean Society</source><volume>152</volume>: <fpage>459</fpage>–<lpage>506</lpage>. <ext-link xlink:type="simple" ext-link-type="doi" xlink:href="10.1111/j.1096-3642.2007.00381.x">https://doi.org/10.1111/j.1096-3642.2007.00381.x</ext-link></mixed-citation></ref><ref id="B12"><mixed-citation xmlns:xlink="http://www.w3.org/1999/xlink" xlink:type="simple"><person-group><name name-style="western"><surname>Jeon</surname><given-names>D</given-names></name><name name-style="western"><surname>Lee</surname><given-names>W</given-names></name><name name-style="western"><surname>Soh</surname><given-names>HY</given-names></name></person-group> (<year>2018</year>) <article-title>A new genus and two new species of monstrilloid copepods (<tp:taxon-name><tp:taxon-name-part taxon-name-part-type="subclass">Copepoda</tp:taxon-name-part></tp:taxon-name>: <tp:taxon-name><tp:taxon-name-part taxon-name-part-type="family">Monstrillidae</tp:taxon-name-part></tp:taxon-name>): integrating morphological, molecular phylogenetic, and ecological evidence.</article-title><source>Journal of Crustacean Biology</source><volume>38</volume>: <fpage>45</fpage>–<lpage>65</lpage>. <ext-link xlink:type="simple" ext-link-type="doi" xlink:href="10.1093/jcbiol/rux095">https://doi.org/10.1093/jcbiol/rux095</ext-link></mixed-citation></ref><ref id="B26"><mixed-citation xmlns:xlink="http://www.w3.org/1999/xlink" xlink:type="simple"><person-group><name name-style="western"><surname>Suárez-Morales</surname><given-names>E</given-names></name></person-group> (<year>2011</year>) Diversity of the <tp:taxon-name><tp:taxon-name-part taxon-name-part-type="order">Monstrilloida</tp:taxon-name-part></tp:taxon-name> (<tp:taxon-name><tp:taxon-name-part taxon-name-part-type="subphylum">Crustacea</tp:taxon-name-part></tp:taxon-name>: <tp:taxon-name><tp:taxon-name-part taxon-name-part-type="subclass">Copepoda</tp:taxon-name-part></tp:taxon-name>). PLoS ONE 6: e22915. <ext-link xlink:type="simple" ext-link-type="doi" xlink:href="10.1371/journal.pone.0022915">https://doi.org/10.1371/journal.pone.0022915</ext-link></mixed-citation></ref><ref id="B28"><mixed-citation xmlns:xlink="http://www.w3.org/1999/xlink" xlink:type="simple"><person-group><name name-style="western"><surname>Suárez-Morales</surname><given-names>E</given-names></name><name name-style="western"><surname>Bello-Smith</surname><given-names>A</given-names></name><name name-style="western"><surname>Palma</surname><given-names>S</given-names></name></person-group> (<year>2006</year>) <article-title>A revision of the genus <italic><tp:taxon-name><tp:taxon-name-part taxon-name-part-type="genus">Monstrillopsis</tp:taxon-name-part></tp:taxon-name></italic> Sars (<tp:taxon-name><tp:taxon-name-part taxon-name-part-type="subphylum">Crustacea</tp:taxon-name-part></tp:taxon-name>: <tp:taxon-name><tp:taxon-name-part taxon-name-part-type="subclass">Copepoda</tp:taxon-name-part></tp:taxon-name>: <tp:taxon-name><tp:taxon-name-part taxon-name-part-type="order">Monstrilloida</tp:taxon-name-part></tp:taxon-name>) with description of a new species from Chile.</article-title><source>Zoologischer Anzeiger</source><volume>245</volume>: <fpage>95</fpage>–<lpage>107</lpage>. <ext-link xlink:type="simple" ext-link-type="doi" xlink:href="10.1016/j.jcz.2006.05.002">https://doi.org/10.1016/j.jcz.2006.05.002</ext-link></mixed-citation></ref><ref id="B29"><mixed-citation xmlns:xlink="http://www.w3.org/1999/xlink" xlink:type="simple"><person-group><name name-style="western"><surname>Suárez-Morales</surname><given-names>E</given-names></name><name name-style="western"><surname>Gasca</surname><given-names>R</given-names></name></person-group> (<year>1992</year>) <article-title>A new species of <italic><tp:taxon-name><tp:taxon-name-part taxon-name-part-type="genus">Monstrilla</tp:taxon-name-part></tp:taxon-name></italic> from the coastal zone of the Mexican Caribbean Sea.</article-title><source>Crustaceana</source><volume>63</volume>: <fpage>301</fpage>–<lpage>305</lpage>. <ext-link xlink:type="simple" ext-link-type="doi" xlink:href="10.1163/156854092X00451">https://doi.org/10.1163/156854092X00451</ext-link></mixed-citation></ref><ref id="B18"><mixed-citation xmlns:xlink="http://www.w3.org/1999/xlink" xlink:type="simple"><person-group><name name-style="western"><surname>Suárez-Morales</surname><given-names>E</given-names></name></person-group> (<year>1993a</year>) <article-title><italic><tp:taxon-name><tp:taxon-name-part taxon-name-part-type="genus">Monstrilla</tp:taxon-name-part> <tp:taxon-name-part taxon-name-part-type="species">reidae</tp:taxon-name-part></tp:taxon-name></italic>, a new species of monstrilloid copepod from the Caribbean Sea off Mexico.</article-title><source>Bulletin of Marine Science</source><volume>52</volume>: <fpage>717</fpage>–<lpage>720</lpage>.</mixed-citation></ref><ref id="B19"><mixed-citation xmlns:xlink="http://www.w3.org/1999/xlink" xlink:type="simple"><person-group><name name-style="western"><surname>Suárez-Morales</surname><given-names>E</given-names></name></person-group> (<year>1993b</year>) <article-title>Two new monstrilloids (<tp:taxon-name><tp:taxon-name-part taxon-name-part-type="subclass">Copepoda</tp:taxon-name-part></tp:taxon-name>: <tp:taxon-name><tp:taxon-name-part taxon-name-part-type="order">Monstrilloida</tp:taxon-name-part></tp:taxon-name>) from the eastern coast of the Yucatan Peninsula.</article-title><source>Journal of Crustacean Biology</source><volume>13</volume>: <fpage>349</fpage>–<lpage>356</lpage>. <ext-link xlink:type="simple" ext-link-type="doi" xlink:href="10.1163/193724093X00129">https://doi.org/10.1163/193724093X00129</ext-link></mixed-citation></ref><ref id="B30"><mixed-citation xmlns:xlink="http://www.w3.org/1999/xlink" xlink:type="simple"><person-group><name name-style="western"><surname>Suárez-Morales</surname><given-names>E</given-names></name><name name-style="western"><surname>Islas-Landeros</surname><given-names>ME</given-names></name></person-group> (<year>1993</year>) <article-title>A new species of <italic><tp:taxon-name><tp:taxon-name-part taxon-name-part-type="genus">Monstrilla</tp:taxon-name-part></tp:taxon-name></italic> (<tp:taxon-name><tp:taxon-name-part taxon-name-part-type="subclass">Copepoda</tp:taxon-name-part></tp:taxon-name>: <tp:taxon-name><tp:taxon-name-part taxon-name-part-type="order">Monstrilloida</tp:taxon-name-part></tp:taxon-name>) from a reef lagoon off the Mexican coast of the Caribbean Sea.</article-title><source>Hydrobiologia</source><volume>271</volume>: <fpage>45</fpage>–<lpage>48</lpage>. <ext-link xlink:type="simple" ext-link-type="doi" xlink:href="10.1007/BF00005694">https://doi.org/10.1007/BF00005694</ext-link></mixed-citation></ref></ref-list></tp:taxon-treatment>
